# Supplementary material for: Primary Care Pharmacy Competencies of Graduates from a Community-Focused Curriculum: Self- and Co-Worker Assessments
Source: Pharmacy (Basel). 2025 Oct 1;13(5):139. doi: 10.3390/pharmacy13050139 (PMC12567282; doi:10.3390/pharmacy13050139)
Supplement: Supplementary file 1 [file pharmacy-13-00139-s001.zip]

Archive with 1 entries (1 files):
- pharmacy-3823876-supplementary.pdf
